# Supplementary material for: The GPS Motif Is a Molecular Switch for Bimodal Activities of Adhesion Class G Protein-Coupled Receptors
Source: Cell Rep. 2012 Aug 30;2(2):321–31. doi: 10.1016/j.celrep.2012.06.015 (PMC3776922; doi:10.1016/j.celrep.2012.06.015)
Supplement: Table S1. Quantitative Data for Figures 2, 4, and 5 [file mmc1.xls]

## Sheet: Sheet1
Table S1. Quantitative Data for Figures 2, 4, and 5 P values are two-tailed and were obtained in a Mann-Whitney test under the null hypothesis that a construct’s rescuing level is not significantly different from a respective wild-type control construct. Green: constructs were scored as rescuing. Magenta: constructs were scored as non-rescuing. Asterisks indicate constructs previously described i…
	GPS	Lethality rescue				Fertility rescue
		% of wt transgene ± SEM	P value	95 % CI of the mean	Sets	% of wt transgene ± SEM	P value	95 % CI of the mean	Sets
Controls
+ Ex(+)*	cleavable	100.0 ± 7.5	N.A.	N.A.	78	100.0 ± 14.9	N.A.	N.A.	78
+ Ex[lat-1::gfp]*	cleavable	100.0 ± 11.2	N.A.	N.A.	16	100.0 ± 35.5	N.A.	N.A.	16
Single domain modifications
+ Ex[ΔRBL]*	cleavable	No transgenic line isolated
+ Ex[ΔHRM]	cleavable	91.9 ± 11.6	0.5866	68 - 116	33	219.1 ± 28.4	0.0126	161 - 277	33
+ Ex[HRMCDH-6]	cleavable	102.3 ± 9.3	0.7585	83 - 121	36	174.8 ± 20.7	0.0148	133 - 217	39
+ Ex[ΔC-term]	cleavable	32.5 ± 8.3	< 0.0001	15 - 50	22	97.6 ± 36.5	0.4508	22 - 174	22
+ Ex[TMΔ2-7]	cleavable	28.2 ± 3.8	< 0.0001	21 - 36	90	95.4 ± 16.0	0.6498	64 - 127	92
+ Ex[TMΔ1-7]	cleavable	No transgenic line isolated
Combined modifications
+ Ex[TMΔ2-7/TMPAT-3]	cleavable	38.2 ± 11.6	0.0004	14 - 63	19	153.9 ± 42.6	0.2892	64 - 243	19
+ Ex[TMΔ2-7/ΔRBL]*	cleavable	No transgenic line isolated
+ Ex[TMΔ2-7/ΔHRM]	cleavable	24.1 ± 4.5	< 0.0001	15 - 33	64	75.2 ± 20.1	0.8474	35 - 115	64
GPS domain modifications
+ Ex[ΔGPS]	cleavable	No transgenic line isolated
+ Ex[GPSH528A]	non-cleavable	79.1 ± 8.1	0.0464	63 - 95	48	112.2 ± 15.8	0.5935	80 - 144	47
+ Ex[GPST530A]	non-cleavable	83.3 ± 14.9	0.2681	53 - 114	29	68.1 ± 26.7	0.2711	13 - 123	29
+ Ex[ΔGPSC497S]	non-cleavable	No transgenic line isolated
+ Ex[GPSLAT-2]	cleavable	43.2 ± 5.3	< 0.0001	32 - 54	33	198.1 ± 24.2	0.0079	149 - 247	33
+ Ex[GPSLAT-2(T874A)]	non-cleavable	24.8 ± 5.2	< 0.0001	14 - 36	23	118.5 ± 25.8	0.3684	65 - 172	23
Combined with GPS domain modifications
+ Ex[ΔGPS/TMΔ2-7]*	cleavable	No transgenic line isolated
+ Ex[GPSH528A/TMΔ2-7]	non-cleavable	36.5 ± 6.9	< 0.0001	22 - 50	38	108.7 ± 24.1	0.3483	60 - 157	38
+ Ex[GPST530A/TMΔ2-7]	non-cleavable	28.9 ± 8.4	< 0.0001	11 - 47	21	87.3 ± 37.9	0.4617	8 - 166	21
+ Ex[GPSLAT-2/TMΔ2-7]	cleavable	No transgenic line isolated
Intermolecular complementations
+ Ex[TMΔ2-7 + GPSLAT-2]	donor: cleavable/acceptor: cleavable	101.6 ± 10.0	0.3779	81 - 122	37	166.6 ± 28.5	0.0429	109 - 224	37
+ Ex[TMΔ2-7T530A + GPSLAT-2]	donor: non-cleavable/acceptor: cleavable	84.8 ± 10.3	0.1133	63 - 107	16	152.0 ± 23.1	0.0902	103 - 201	17
+ Ex[TMΔ2-7T530A + GPSLAT-2GPS(T874A)]	donor: cleavable/acceptor: non-cleavable	95.2 ± 5.5	0.1826	84 - 106	33	203.5 ± 22.1	0.0020	158 - 249	31
+ Ex[TMΔ2-7 + ΔRBL]	donor: cleavable/acceptor: cleavable	No transgenic line isolated
