# Supplementary material for: The GPS Motif Is a Molecular Switch for Bimodal Activities of Adhesion Class G Protein-Coupled Receptors
Source: Cell Rep. 2012 Aug 30;2(2):321–31. doi: 10.1016/j.celrep.2012.06.015 (PMC3776922; doi:10.1016/j.celrep.2012.06.015)
Supplement: Table S3. Quantitative Data for the Genetic Interaction of lat-1 and ten-1, Related to Figure 6 [file mmc3.xls]

## Sheet: Blatt1
Table S3. Quantitative Data for the Genetic Interaction of lat-1 and ten-1, Related to Figure 6
Genotype		Developmental arrest			Brood size
lat-1	ten-1	% of wt transgene ± SEM	95 % CI of the mean	Sets	% of wt transgene ± SEM	95 % CI of the mean	Sets
+/+	+/+	0 ± 4.4	-9 - 9	18	100.0 ± 4.4	91 - 109	18
+/+	+/-	8.3 ± 4.0	-3 - 19	5	78.7 ± 4.4	66 - 91	5
+/+	-/-	78.4 ± 6.6	63 - 93	10	28.3 ± 8.6	9 - 48	10
+/-	+/+	25.7 ± 3.3	19 - 32	32	56.0 ± 3.7	46 - 64	30
+/-	+/-	38.1 ± 5.5	26 - 50	19	50.0 ± 5.4	39 - 62	19
+/-	-/-	52.8 ± 3.7	45 - 60	13	55.7 ± 6.6	41 - 70	11
-/-	+/+	85.9 ± 1.7	82 - 90	15	34.8 ± 3.3	28 - 42	15
-/-	+/-	75.2 ± 4.1	66 - 84	17	52.2 ± 5.1	41 - 63	14
-/-	-/-	95.0 ± 2.3	90 - 100	13	11.1 ± 4.6	1 - 21	13
