# Supplementary material for: The GPS Motif Is a Molecular Switch for Bimodal Activities of Adhesion Class G Protein-Coupled Receptors
Source: Cell Rep. 2012 Aug 30;2(2):321–31. doi: 10.1016/j.celrep.2012.06.015 (PMC3776922; doi:10.1016/j.celrep.2012.06.015)
Supplement: Table S4. Sequence of Primers Used to Generate Constructs Presented in the Study, Related to Figures 2, 4, and 5 [file mmc4.xls]

## Sheet: Blatt1
Table S4. Sequence of Primers Used to Generate Constructs Presented in the Study, Related to Figures 2, 4, and 5
Primer	Sequence 5’-3’	Constructs
lat1_03F	TGCTGAGAAAGCAATGGTTGCAT	pSP44
lat1_137F	CGTCAAGCTTATCCACCGGATCTAGATAACT	pSP18; pSP19; pSP53; pSP85
lat1_138R	GCTTTTTTGGAGGCTACCATGGAGAAG	pSP18; pSP19; pSP53; pSP85
lat1_148F	ACAATGACGTCATGTGACTGTACTCATCTCGCACATT	pSP19; pSP85
lat1_149R	CGTCAAGCTTAATAGTAAAAAAGAACATACCGGTCA	pSP18; pSP19; pSP53; pSP85
lat1_150F	TAAGACAATGACGTCATGTGACTGTACTGCTCTCACA	pSP18; pSP53
lat1_190F	CGTCAACCGGTGGAACCATCTCACACACAATATGTG	pSP32
lat1_191R	CGTCAGGTACCGTGTCCTCGTACATCCATCAAAACAGCAAAATGTGCGAGATGAGTACAGTCACA	pSP32
lat1_212F	TGCTGAGAAAGCAATGGTTGCAT	pSP43
lat1_213R	CAAATGACGGACTGACGATTCTTT	pSP43
lat1_214F	GATCTGAATGAAATCGACCAAAC	pSP43
lat1_216F	GACAATGACGTCATGTGACTGTACTCATCTCACACATTTTGCTGTTTTGATGGATGTACGAGGACACGAT	pSP38
lat1_217R	GAGAAAAAGGGAGAATGTACACGCATCAAAGATATGGAGATTAGAAAAACTCATCGAGCATCAAATGAAA	pSP38
lat1_218R	CATCCAGAAGGTTTCCATTTCAGTTCATGATGATTCCACCAGACACTCGTCGGATTGCTCAAATGACGGA	pSP44
lat1_219F	TAAACTCAGTTATCATAATAAGACAATGACGTCATGTGACTGTACTCATCTCACACATTTTGCTGTTTTG	pSP44
lat1_220R	GCTTTTTTGGAGGCTACCATGGAGAAGTTACTATTCCGAAGTTCCTATTCTCTAGAAAGTATAGGAACTT	pSP44
lat1_221R	GCTTTTTTGGAGGCTACCATGGAG	pSP42
lat1_244F	GATCTGAATGAAATCGACCAAACG	pSP75
lat1_246R	GCTTTTTTGGAGGCTACCATGGAG	pSP75
lat1_247F	GATTACATTCTATCACAAAGAATCGTCAGTCCGTCATTTGTCTAATCCGAGATGTGTTTATTGGGATTTG	pSP75
lat1_248R	TTGACCGGATATGTCCATGAGAAT	pSP75
lat1_282F	CTCTGCTTTTCACATTCATTGTGATGGAAACGATCATATTCAATAACCCTTAATATAACT	pSP68; pSP79
lat1_283R	CTTTTTCACTGGTTTTATAACGTCCGAATTGAGGGCATCCTGCAAAATCATAGTGGATCCCCTCGAGGGACCTAATAACT	pSP68; pSP79
lat1_284F	AATAGTGTTTTGAGTGGTGTTATT	pSP68
lat1_285R	GATGTCATCATTCCTTTCGCAGAT	pSP68
lat1_327F	GTTTCTGGAAAGTGCCCATCTGAA	pSP79
lat1_328R	AAACACTATTGACCATTATAGAATATTCCGGGCG	pSP79
rec_95F	ATGGAAACCTTCTGGATGTAAACTCAGTTATCATAATAAGACAATGACGTCATGTGACTGTACTCATCTC	pSP18; pSP19
rec_96R	ATCGTTTTTCATGTATTTTTTTAATTGAAATTTATTCCAAGCTTTTTTGGAGGCTACCATGGAGAAGTTA	pSP18; pSP19; pSP53; pSP85
rec_97F	TGAAATGGAAACCTTCTGGATGTAAACTCAGTTATCATAATAAGACAATGACGTCATGTGACTGTACTGC	pSP53; pSP85
rec_102F	TCAAGGACTCTTCATTTTCCTATTCCACGTCGTCTTTGCTGCTGCCGCTGCTGCCATGAGTAAAGGAGAAGAACTTTTCACTGGA	pSP21
rec_103R	GACACCTACATAAAACTAATTAAAATGATCGACCGGTATGGAGAAAAAGGGAGAATGTACACGCATCAAA	pSP21
rec_135F	AGCATCTTTGATTGAAAATGGAAAAGAGAGACGAGTTGAGAATCTGACACAACCAGTTCGGATTACATTC	pSP75
rec_136R	CTCGTGGATGAATACTCTGAAATTAAAAAGTTTACGGTAAGCTTTTTTGGAGGCTACCATGGAGAAGTTA	pSP75
rec_138F	GTCAGATAGGGGGATTATAATGAGTTATGACTCTGCTTTTCACATTCATTGTGATGGAAACGATCATATT	pSP68; pSP79
rec_141R	AAGAAATTCCGGTAATCCAGAGACATCCTCACTCGAAATAACACCACTCAAAACACTATTGACCATTATAGAATATTCCG	pSP79
